# Supplementary material for: CRED9: a differentially expressed elncRNA regulates expression of transcription factor CEBPA
Source: RNA. 2021 Aug;27(8):891–906. doi: 10.1261/rna.078752.121 (PMC8284328; doi:10.1261/rna.078752.121)
Supplement: Supplemental Material [file supp_078752.121_Supplemental_Data13_2_5RACE_M13R_JT2738_3.zip]

Archive with 2 entries (2 files):
- 13_2_5RACE_M13R_JT2738_3.ab1
- __MACOSX/._13_2_5RACE_M13R_JT2738_3.ab1
